# Supplementary material for: The Impact of Water Potential and Temperature on Native Species’ Capability for Seed Germination in the Loess Plateau Region, China
Source: Plants (Basel). 2024 Feb 29;13(5):693. doi: 10.3390/plants13050693 (PMC10934695; doi:10.3390/plants13050693)
Supplement: Supplementary file 1 [file plants-13-00693-s001.zip]

Archive with 1 entries (1 files):
- plants-2870061-supplementary.pdf
